# Supplementary material for: Immigrant Older Adults’ Experiences of Aging in Place and Their Neighborhoods: A Qualitative Systematic Review
Source: Int J Environ Res Public Health. 2024 Jul 10;21(7):904. doi: 10.3390/ijerph21070904 (PMC11277252; doi:10.3390/ijerph21070904)
Supplement: Supplementary file 1 [file ijerph-21-00904-s001.zip]

Archive with 3 entries (3 files):
- Supplemental File S1 - Full Search Strategy.pdf
- Supplemental File S2 - Individual Studies.pdf
- Supplemental File S3 - Full Meta-Aggregation Table.pdf
